# Supplementary material for: Non-Woven Fabric Thermal-Conductive Triboelectric Nanogenerator via Compositing Zirconium Boride
Source: Polymers (Basel). 2024 Mar 12;16(6):778. doi: 10.3390/polym16060778 (PMC10974077; doi:10.3390/polym16060778)
Supplement: Supplementary file 1 [file polymers-16-00778-s001.zip]

Archive with 1 entries (1 files):
- polymers-2874193-supplementary.pdf
